# Supplementary material for: Magnetically Actuated Microscaffold with Controllable Magnetization and Morphology for Regeneration of Osteochondral Tissue
Source: Micromachines (Basel). 2023 Feb 11;14(2):434. doi: 10.3390/mi14020434 (PMC9959313; doi:10.3390/mi14020434)
Supplement: Supplementary file 1 [file micromachines-14-00434-s001.zip]

Archive with 3 entries (3 files):
- micromachines-2181037-supplementary material_figure S.pdf
- Supplementary Video 1.mp4
- Supplementary Video 2.mp4
